# Supplementary material for: Short-Term Mortality in Hospitalized Patients with Congestive Heart Failure: Markers of Thrombo-Inflammation Are Independent Risk Factors and Only Weakly Associated with Renal Insufficiency and Co-Morbidity Burden
Source: J Cardiovasc Dev Dis. 2024 Mar 20;11(3):93. doi: 10.3390/jcdd11030093 (PMC10971481; doi:10.3390/jcdd11030093)
Supplement: Supplementary file 1 [file jcdd-11-00093-s001.zip]

Archive with 1 entries (1 files):
- jcdd-2869446-supplementary.pdf
